# Supplementary material for: GPAHex-A synthetic biology platform for Type IV–V glycopeptide antibiotic production and discovery
Source: Nat Commun. 2020 Oct 16;11:5232. doi: 10.1038/s41467-020-19138-5 (PMC7567792; doi:10.1038/s41467-020-19138-5)
Supplement: Supplementary file 4 — Supplementary Data 1–2 [file 41467_2020_19138_MOESM4_ESM.xlsx]

## Sheet: Supplementary Data 1
Supplementary Data 1. Strains and plasmids used in this study.
Strains	Description	Source
E. coli Top10	General cloning and plasmid maintenance	Invitrogen
E. coli EPI300	Inducible trfA controlling oriV	Gifted by Dr. Ming Jiang
E. coli ET12567	dam-13::Tn9 dcm-6 hsdMRS cat	4
E. coli BW25113	PCR-targeting system host strain	5
S. cerevisiae VL6-48N	MAT α, his3-D200, trp1-Δ1, ura3-Δ1, lys2, ade2−101, met14, psi+cirO, TAR host strain	6
B. subtilis str.168	Strain for activity test	Lab stock
S. coelicolor M1154	Heterologous expression host strain	7
S. toyocaensis NRRL15009	A47934 producing strain	Lab stock
S. coelicolor M1154/pAMX4	GPAHex production chassis strain, pAMX4 integrated at ΦC31 site on the chromosome	This work
S. sp. WAC01416	In-house collection strain containing GP1416 BGC	This work
S. sp. WAC01529	Corbomycin parental strain	This work
S. sp. WAC06738	In-house collection strain containing GP6738 BGC	This work
S. sp. CNQ329	Marine Streptomyces containing GP6738 BGC	Gifted by Dr. Paul R. Jensen
S. sp. CNQ509	Marine Streptomyces containing GP6738 BGC
S. sp. CNQ525	Marine Streptomyces containing GP6738 BGC
S. sp. CNQ865	Marine Streptomyces containing GP6738 BGC
S. sp. CNT371	Marine Streptomyces containing GP6738 BGC
S. sp. CNY243	Marine Streptomyces containing GP6738 BGC
S. coelicolor M1154/pGP1416	S. coelicolor M1154 bearing GP1416 BGC integrated at ΦC31 site on the chromosome	This work
S. coelicolor M1154/pGP1529	S. coelicolor M1154 bearing corbomycin BGC integrated at ΦC31 site on the chromosome	This work
S. coelicolor M1154/pGP6738	S. coelicolor M1154 bearing GP6738 BGC integrated at ΦC31 site on the chromosome	This work
S. coelicolor M1154/pAMX4/pGP1416	S. coelicolor M1154/pAMX4 bearing GP1416 BGC integrated on the chromosome	This work
S. coelicolor M1154/pAMX4/pGP1529	S. coelicolor M1154/pAMX4 bearing corbomycin BGC integrated on the chromosome	This work
S. coelicolor M1154/pAMX4/pGP6738	S. coelicolor M1154/pAMX4 bearing GP6738 BGC integrated on the chromosome	This work
S. coelicolor M1154/pAMX4/pGP1416Δorf22	S. coelicolor M1154/pAMX4 bearing pGP1416Δorf22 integrated on the chromosome	This work
S. coelicolor M1154/pAMX4/pGP1416Δorf22/pIJ10257-orf7	S. coelicolor M1154/pAMX4/pGP1416Δorf22 bearing pIJ10257-orf7 integrated atΦBT1 site on the chromosome	This work
S. coelicolor M1154/pGP6738/pIJ10257-sl	S. coelicolor M1154/pGP6738 bearing pIJ10257-sl integrated at ΦBT1 site on the chromosome	This work
S. coelicolor M1154/pAMX4/pGP6738/pIJ10257-sl	S. coelicolor M1154/pAMX4/pGP6738 bearing pIJ10257-sl integrated at ΦBT1 site on the chromosome	This work
Plasmids
pA47934	A47934 bearing PAC	8
pCAP03-aac(3)IV	Capturing vector for TAR cloning	6
pR9406	pUB307 derived E. coli-Streptomyces conjugation helper plasmid through replacing the neo with bla, ampicillin resistant	9
pCGW	Engineered copy number controlled capturing vector for TAR, aac(3)IV ura3 cen/ARS trp1 sopABC repE ori2 oriV cat neo traJ-oriT attP-intΦC31	This work
pIJ10257	hph ermEp* traJ-oriT attp-intΦBT1, Streptomyces gene over-expression under the control of ermEp* strong promoter	10
pKD46	gam-bet-exo, λ-red recombination	11
pKD3	bla cat, cat cassette used as template for PCR-targeting	8
pAMX1	pA47934Δjunk::dahp-cmstoyo-cat	This work
pAMX2	pA47934Δjunk	This work
pAMX3	pA47934ΔjunkΔstaA-staL::cat	This work
pAMX4	pA47934ΔjunkΔstaA-staL	This work
pGP1416	pCGW bearing GP1416 BGC	This work
pGP1529	pCGW bearing corbomycin BGC	This work
pGP6738	pCGW bearing GP6738 BGC	This work
pGP1416Δorf22	Acyltransferase non-scar in-frame gene deletion mutant of pGP1416	This work
pIJ10257-orf7	strR1416 over-expression plasmid	This work
pIJ10257-sl	strR6738-lmbU6738 over-expression plasmid	This work

## Sheet: Supplementary Data 2
Supplementary Data 2. Primers used in this study.
Primer name	Sequence (5′-3′)	Description
pAMX4 construction primers
Engineering primers
pA4-DAHPs-F	ccggtcgggagcacttttgtatttccggtcatttccgggctcgtctcgtcgctgtcat
pA4-DAHPs-R	gatctccaggagttgacgactggtcggtgaggctaacct
pA4-CM-F	aggttagcctcaccgaccagtcgtcaactcctggagatc
pA4-CM-R	atgtcagccgttaagtgttGTTTAAACtcactgggcgatgtcctt	PmeI site
pA4-DAHPs-CM-F	ctgccggtcgggagcactt
pA4-DAHPs-CM-R	atgtcagccgttaagtgtt
pA4-cat-F	aaggacatcgcccagtgaGTTTAAACaacacttaacggctgacat	PmeI site
pA4-cat-R	attgactagtgggtaggcctggcggccgcctggccgtcgacaATTTAAATcgattgtgtaggctggag	SwaI site
pA4-DAHPs-CM-cat-F	ctgccggtcgggagcactt
pA4-DAHPs-CM-cat-R	attgactagtgggtaggcctgg
pA4-Δnrps-F	aacatcgagcggtgtcggactgttcaagcggggaattcaGTTTAAACcctacctgtgacggaaga	PmeI site
pA4-Δnrps-R	gggccggtcccccagatggctgctgaagggggacgatgaATTTAAATgccactcatcgcagtac	SwaI site
pA4-ΔJunk-F	tgcggacgccggcgcactgccccaaaggagattgacatgGTTTAAACcctacctgtgacggaaga	PmeI site
pA4-ΔJunk-R	tggccgtcgacatttaggtgacactatagaaggatccggATTTAAATgccactcatcgcagtac	SwaI site
Sequencing primers
pESAC13-sF	aagtcagaactgtggcttgtt
DAHPs-CM-sF1	agcagagcggcattatccaa
DAHPs-CM-sF2	aagttgaagacgctgctcca
DAHPs-CM-sR3	ccgtgaaccagatgctgatc
DAHPs-CM-sF4	agttggaacgggacgagtc
Diagnostic primers
ΔJunk-dF	atgttcatgtctccttctgt
ΔJunk-dR	cgtgctactgtctgtctc
Δnrps-dF	caggtaggactccagcat
Δnrps-dR	ctgtaccacacgcagttc
pCGW refactoring primers
strep-F	cgattccgaagcccaaccttt
strep-R	acatatccacgccctcctaca
yeast-F	tgtaggagggcgtggatatgt
yeast-R	gttcacgtagtgggccatc
oriVS-sop-F	gcgatggcccactacgtgaacagcaggacacagcagcaat
repE-mNdeI-R	gcgtaccaaacacatcacgcatGtgattaatttgttcaattgtataaccaacacgttgc	‘A-G’ mutation
repE-mNdeI-F	atacaattgaacaaattaatcaCatgcgtgatgtgtttggtacgc	‘T-C’ mutation
oriVS-sop-R	aaaggttgggcttcggaatcgctgccattcatccgcttattatc
oriVS-msop-F	gcgatggcccactacgtgaac
oriVS-msop-R	aaaggttgggcttcggaatcg
TAR screening and GPA BGCs engineering primers
crb-dF	gtcatagccgagccattgc
crb-dR	ggagagtgagtcagcgagtt
gp1416-dF	cggtatggagcacgcaatc
gp1416-dR	cgagaggtaacgcaggagtt
gp6738-dF	agtggagacctcaggaatg
gp6738-dR	gaccatgaacgccaacc
Δorf221416-F	ccgagccggtacgactcccgcggggcgacgaggcacgagTTAATTAAtgcagctcacggtaactgat	PacI site
Δorf221416-R	ctccaggatcgcgtcgtccccaggctcggggtcgccctcTTAATTAAaggaacttatgagctcagcc	PacI site
Δorf221416-dF	atggatgccgaaaccgta
Δorf221416-dR	gggaaatcgccagtaacc
orf71416-F	tctagaacaggaggccccatatgcaggtggtcgatggc
orf71416-R	gagaacctaggatccaagcttcacctggcggccagat
orf71416-dF	atcttgacggctggcgaga
orf71416-dR	gcgagctgaagaaagacaatcc
strR6738-F	tggtaggatcgtctagaacaggaggccccacatatgcaggggcatctcgatcag
strR6738-R	gctcccctccttcacagcgggcgggc
lmbU6738-F	cgcccgctgtgaaggaggggagctaatgtccatgggagattcgcg
lmbU6738-R	ccgctcatgagaacctaggatccaagcttttatccggaggcgtccg
RT-PCR primers
hrdB1416-rt-F	cgcaagaaccgcaacccgaa
hrdB1416-rt-R	cgtccacctcgacctcttccaa
orf71416-rt-F	gaatccgacgccttcgtcttgg	strR
orf71416-rt-R	tcttcgccgctccgaactgt
orf121416-rt-F	ggcagcgtaaatcgggtgagac	NRPS
orf121416-rt-R	agcgaccaggcgtccatgat
orf151416-rt-F	aggtcctcagctcggacaagtt	P450
orf151416-rt-R	tgtcctcgatggtgtccaaggt
orf271416-rt-F	tcctacaacgactgtggtgacgg	bhp
orf271416-rt-R	cctcttgcgcgatgtacgaacc
orf331416-rt-F	cgtcctactcgcaatccgaactt	dpgA
orf331416-rt-R	ccgatttcaggcaggcttccag
hrdB6738-rt-F	aggagggtgtgacactgatggt
hrdB6738-rt-R	ttcttggcggtggtcttcttgg
orf106738-rt-F	agttcaccaaccggcggatg	P450
orf106738-rt-R	tcatctgctgtctgcggctg
orf156738-rt-F	gtggcggcgggattctttca	NRPS
orf156738-rt-R	tcacgaacatccgtctcagtgc
orf236738-rt-F	ataaggccaccgcaatcgagatg	dpgA
orf236738-rt-R	acagaggacgacggcgagtt
orf286738-rt-F	aactaccgcccatcgtcgtaca	strR
orf286738-rt-R	cactgcggatgcgacagaatga
orf296738-rt-F	gggcggcagatcttcgttatcg	lmbU
orf296738-rt-R	gatgctggaagctgagcttgtcc
hrdBsc-rt-F	aagagggtgtgacgctgatggt
hrdBsc-rt-R	ccttcttggcggtggtcttcttc
GPA BGCs insertion diagnostic primers
crb-up-dF	acgatgtaggtcacggtctc
crb-up-dR	tgtccaaggctgtcgttga
crb-m-dF	tgcaagctctagcgattcca
crb-m-dR	aaggcggatggcgacatt
crb-dw-dF	aacagcatcctggagcaa
crb-dw-dR	ggtggcaagaagttcaatg
GP6738-up-dF	acgatgtaggtcacggtctc
GP6738-up-dR	acttgcggttctcggactc
GP6738-m-dF	tgcaagctctagcgattcca
GP6738-m-dR	cagcgatcaccactgacatatc
GP6738-dw-dF	aacagcatcctggagcaa
GP6738-dw-dR	ggtggcaagaagttcaatg
Protein expression primers
LytD-F	gtcacccatgggcacagcaacatcaactgttac
LytD-R	gtcacctcgaggagggatggatttacctcat
